# Supplementary material for: Associations Between Shift Work, Sociodemographic and Lifestyle Characteristics, Body Measurements, and MASLD
Source: Life (Basel). 2025 Jun 16;15(6):961. doi: 10.3390/life15060961 (PMC12194742; doi:10.3390/life15060961)
Supplement: Supplementary file 1 [file life-15-00961-s001.zip]

Archive with 1 entries (1 files):
- life-3633340-supplementary.pdf
